# Supplementary material for: Impact of Aging Microbiome on Metabolic Profile of Natural Aging Huangjiu through Machine Learning
Source: Foods. 2023 Feb 20;12(4):906. doi: 10.3390/foods12040906 (PMC9956941; doi:10.3390/foods12040906)
Supplement: Supplementary file 1 [file foods-12-00906-s001.zip]

Archive with 1 entries (1 files):
- foods-2203098-supplementary.pdf
